# Supplementary material for: A systematic review and meta-analysis quantifying schistosomiasis infection burden in pre-school aged children (PreSAC) in sub-Saharan Africa for the period 2000–2020
Source: PLoS One. 2020 Dec 29;15(12):e0244695. doi: 10.1371/journal.pone.0244695 (PMC7771669; doi:10.1371/journal.pone.0244695)
Supplement: S1 Data — (XLSX) [file pone.0244695.s005.xlsx]

## Sheet: All studies
Citation	Sample size	Positives (n)	Schistosomr species	Age group	Country	Regions
Sacolo et al. 2019 [1]	1143	11	S. haematobium	1-5 years	South Africa	Southern Africa
Adeniran et al. 2017 [2]	167	6	S. haematobium	0-5 years	Nigeria	West Africa
Osakunor et al. 2018	1502	128	S. haematobium	0-5	Zimbabwe	Southern Africa
Macklin et al. 2018	21	2	S. haematobium	1-6 years	cameroon	Central Africa
Salawu & Odaibo 2013	419	41	S. haematobium	0-5 years	Nigeria	West Africa
Sousa-Figueiredo et al. 2012	1237	124	S. haematobium	0-5	Angola	Southern Africa
Coulibaly et al. 2013 [1]	242	26	S. haematobium	1-5 years	cote dÍvoire	west africa
Bosompem et al. 2004 [2]	80	9	S. haematobium	1-5 years	Ghana	West Africa
Mutsaka et al. 2018	535	71	S. haematobium	1-5 years	Zimbabwe	Southern Africa
Moyo et al. 2016	143	19	S. haematobium	0-5 years	Malawi	Southern Africa
Wami et al. 2015	104	14	S. haematobium	1-5 years	Zimbabwe	Southern Africa
Chu et al. 2010	59	9	S. haematobium	0-5 years	Swaziland	Southern Africa
Ekpo et al. 2012[1]	83	14	S. haematobium	1-6 years	Nigeria	west africa
Houmsou et al. 2016	358	63	S. haematobium	0-5 years	Nigeria	West Africa
Opara et al. 2007	126	25	S. haematobium	0-5 years	Nigeria	West Africa
Babatunde et al. 2013	72	16	S. haematobium	1-6 years	Nigeria	West Africa
Mduluza-Jokonya et al. 2020	415	145	S. haematobium	1-5 years	Zimbabwe	Southern Africa
Dabo et al. 2011	338	173	S. haematobium	1-4 years	Mali	West Africa
Ekpo et al. 2012 [2]	86	45	S. haematobium	0-5 years	Nigeria	West Africa
Garba et al. 2010 [2]	282	161	S. haematobium	0-5 years	Niger	West Africa
Ekpo et al. 2010	167	97	S. haematobium	1-6 years	Nigeria	West Africa
Mafiana et al. 2003	209	150	S. haematobium	1-5 years	Nigeria	West Africa
Chimponda and Mduluza 2020	145	31	S. haematobium	0-5 years	Zimbabwe	Southern Africa
Bosompem et al. 2004 [1]	75	0	S. mansoni	1-5 years	Ghana	West Africa
Alemu et al. 2015	400	1	S. mansoni	3-5 years	Ethiopia	East Africa
Kemal et al. (2019)	236	59	S. mansoni	1-6 years	Ethiopia	East Africa
Sacolo et al. 2019 [2]	998	9	S. mansoni	1-5 years	South Africa	Southern Africa
Sassa et al. 2020	305	11	S. mansoni	0-2 years	Kenya	East Africa
Lewetegn et al. 2019	214	9	S. mansoni	1-5 years	Ethiopia	East Africa
Adeniran et al. 2017 [1]	167	8	S. mansoni	0-5 years	Nigeria	West Africa
Sakari et al. 2017	361	18	S. mansoni	2-5 years	Kenya	East Africa
Odogwu et al. 2006	136	9	S. mansoni	0-3	Uganda	East Africa
Stothard et al. 2011 [1]	247	19	S. mansoni	0.5-6 years	Uganda	East Africa
Ghiwot et al. 2014	374	33	S. mansoni	0-5 years	Ethiopia	East Africa
Rujeni et al. 2019	211	20	S. mansoni	1-4 years	Rwanda	East Africa
Hodges et al. 2012	1803	202	S. mansoni	4-5 years	Siera leone	West africa
Alemu et al. 2016	401	45	S. mansoni	0-6	Ethiopia	East Africa
Masaku et al. 2020	653	77	S. mansoni	3-7 years	Kenya	East Africa
Niyituma et al. 2017	248	42	S. mansoni	1-5 years	Rwanda	East Africa
Coulibaly et al. 2013 [2]	242	56	S. mansoni	1-5 years	cote dÍvoire	West Africa
Kemal et al. 2019	236	59	S. mansoni	0-5 years	Ethiopia	East Africa
Betson et al. 2010	1295	352	S. mansoni	0-6,5 years	Uganda	East Africa
Verani et al. 2011	216	79	S. mansoni	1-5 years	Kenya	East Africa
Nalugwa et al. 2015	3058	1203	S. mansoni	1-5 years	Uganda	East Africa
de Moira et al. 2012	426	179	S. mansoni	0.5-5 years	Uganda	East Africa
Garba et al. 2010 [1]	185	81	S. mansoni	0-5 years	Niger	West Africa
Stothard et al. 2011 [2]	242	115	S. mansoni	1-5 years	Uganda	East Africa
Poole et al. 2014	208	103	S. mansoni	1-5 years	Malawi	Southern Africa
Mueller et al. 2019	71	39	S. mansoni	1-5 YEARS	Tanzania	East Africa
Ndokeji et al. 2016	71	43	S. mansoni	4-6 years	Tanzania	East Africa
Ruganuza et al. 2015	386	317	S. mansoni	1-6years	Tanzania	East Africa
Armoo et al. 2020	190	48	S. mansoni	1-5 years	Ghana	West Africa
Sousa-Figueiredo et al. 2010	363	225	S. mansoni	0-5 years	Uganda	East Africa

## Sheet: _xltb_storage_
XL Toolbox Settings
	export_preset	<?xml version="1.0" encoding="utf-16"?>_x000D_ <Preset xmlns:xsi="http://www.w3.org/2001/XMLSchema-instance" xmlns:xsd="http://www.w3.org/2001/XMLSchema">_x000D_ <Name>Png, 300 dpi, RGB, Transparent canvas</Name>_x000D_ <Dpi>300</Dpi>_x000D_ <FileType>Png</FileType>_x000D_ <ColorSpace>Rgb</ColorSpace>_x000D_ <Transparency>TransparentCanvas</Transparency>_x000D_ <UseColorProfile>false</UseColorPro…
	export_path	C:\Users\Dr Kalinda Chester\Desktop\esf.png
